# Supplementary material for: Investigating Flavonoids by HPTLC Analysis Using Aluminium Chloride as Derivatization Reagent
Source: Molecules. 2024 Oct 31;29(21):5161. doi: 10.3390/molecules29215161 (PMC11547264; doi:10.3390/molecules29215161)
Supplement: Supplementary file 1 [file molecules-29-05161-s001.zip]

Archive with 1 entries (1 files):
- molecules-3269753-supplementary.pdf
